# Supplementary material for: A Non-Invasive Hair Test to Determine Vitamin D3 Levels
Source: Molecules. 2021 May 28;26(11):3269. doi: 10.3390/molecules26113269 (PMC8198702; doi:10.3390/molecules26113269)
Supplement: Supplementary file 1 [file molecules-26-03269-s001.zip]

Archive with 1 entries (1 files):
- molecules-1212192-supplementary.pdf
